# Supplementary material for: Identification of Genes Affecting the Toxicity of Anti-Cancer Drug Bortezomib by Genome-Wide Screening in S. pombe
Source: PLoS One. 2011 Jul 8;6(7):e22021. doi: 10.1371/journal.pone.0022021 (PMC3132776; doi:10.1371/journal.pone.0022021)
Supplement: Table S1 — List of genes that were identified to show growth defect in the presence of 100, 250 and 500 µM Bortezomib from the primary screening. (XLS) [file pone.0022021.s004.xls]

## Sheet: 100µM mutants
Table S1 List of genes, whose deletion mutants were not able to grow on 100µM Bortezomib plate
rank	systematic name	primary name	function
100	SPCC338.16	pof3	F-box protein Pof3
100	SPAC589.10c		ribomal-ubiquitin fusion protein Ubi5
100	SPAC24H6.03	cul3	cullin 3
100	SPAC20H4.02		conserved fungal protein
100	SPBC1271.05c		zinc finger protein zf-AN1 type
100	SPCC4G3.08	psk1	serine/threonine protein kinase Psk1
100	SPBC106.10	pka1	cAMP-dependent protein kinase catalytic subunit Pka1
100	SPAC18G6.02c	chp1	chromodomain protein Chp1
100	SPBC1604.08c	imp1	importin alpha
100	SPAC17A5.14	exo2	exonuclease II Exo2
100	SPCC11E10.08	rik1	silencing protein Rik1
100	SPAC13G7.07	arb2	argonaute binding protein 2
100	SPAC1782.08c	rex3	exonuclease Rex3 (predicted)
100	SPCC1682.12c	ubp16	ubiquitin C-terminal hydrolase Ubp16
100	SPBP8B7.27	mug3	ubiquitin-protein ligase E3
100	SPAC8C9.10c		ribosome biogenesis protein Rrp14-N
100	SPAC9.02c		N-acetyltransferase (predicted)
100	SPAC750.01		PEUDOGENE
100	SPBC13E7.03c		RNA hairpin binding protein (predicted)
100	SPBC14C8.05c	meu17	glucan-alpha-1,4-glucosidase
100	SPBC16A3.03c	lyn1	sequence orphan
100	SPBC1718.03	ker1	DNA-directed RNA polymerase I complex subunit Ker1
100	SPBC1921.07c		SAGA complex subunit Sgf29 (predicted)
100	SPBC27B12.11c		transcription factor (predicted)
100	SPBC11C11.11c		mitochondrial ATP-dependent DNA helicase Irc3 (predicted)
100	SPBC30D10.04	swi3	replication fork protection complex subunit Swi3
100	SPBC25B2.08		sequence orphan
100	SPBC29A3.02c	his7	phosphoribosyl-AMP cyclohydrolase/phosphoribosyl-ATP pyrophosphohydrolase His7
100	SPBC2D10.05	exg3	glucan 1,3-beta-glucosidase Exg3
100	SPBC31E1.01c	atg2	autophagy associated protein Mug36
100	SPCC1739.10	mug33	conserved fungal protein
100	SPAC17A5.16		human down-regulated in multiple cancers-1 homolog 3
100	SPBC24C6.05	sec28	coatomer epsilon subunit (predicted)
100	SPAC13G6.10c		O-glucosyl hydrolase (predicted)
100	SPCC550.03c		Ski complex RNA helicase Ski2 (predicted)
100	SPCC584.15c		arrestin/PY protein 2
100	SPAC1B3.16c	vht1	vitamin H transporter Vth1
100	SPBC17G9.10	rpl112	60S ribosomal protein L11
100	SPAC23A1.11	rpl162	60S ribosomal protein L13/L16
100	SPBC1D7.03	mug8	cyclin Clg1 (predicted)
100	SPBC577.02	rpl381	60S ribosomal protein L38
100	SPCC1281.04		pyridoxal reductase (predicted)
100	SPAC15A10.03c	rhp54	Rad54 homolog Rhp54
100	SPAC3H5.10	rpl322	60S ribosomal protein L32
100	SPBC21H7.04		ATP-dependent RNA helicase Dbp7 (predicted)
100	SPAC1F12.07		phosphoserine aminotransferase (predicted)
100	SPAC17C9.13c	cut8	tethering factor for nuclear proteasome Cut8
100	SPBC14F5.03c	kap123	karyopherin Kap123
100	SPBC337.09	erg28	Erg28 protein
100	SPAC10F6.13c		aspartate aminotransferase (predicted)
100	SPAC29B12.04	snz1	pyridoxine biosynthesis protein
100	SPBC887.13c		3-oxoacyl-[acyl-carrier-protein]-synthase (condensing enzyme)
100	SPAC4C5.02c	ryh1	GTPase Ryh1
100	SPBC409.20c	psh3	ER chaperone SHR3 homologue Psh3
100	SPCC16C4.11	pef1	Pho85/PhoA-like cyclin-dependent kinase Pef1
100	SPAC17H9.10c	ddb1	damaged DNA binding protein Ddb1
100	SPAC30.02c		elongator complex associated protein Kti2 (predicted)
100	SPAC10F6.08c	nht1	HMG box protein
100	SPAC23H3.13c	gpa2	heterotrimeric G protein alpha-2 subunit Gpa2

## Sheet: 250µM mutants
Table S1 List of genes, whose deletion mutants were not able to grow on 250 µM Bortezomib plate
rank	systematic name	primary name	function
250	SPCC970.07c	raf2	Rik1-associated factor Raf2
250	SPBC28F2.08c		HRD ubiquitin ligase complex subunit (predicted)
250	SPBC21B10.13c		transcription factor, homeobox type (predicted)
250	SPAC13A11.05		peptidase family M17
250	SPBC4F6.06	kin1	microtubule affinity-regulating kinase Kin1
250	SPAC513.03	mfm2	M-factor precursor Mfm2
250	SPBC428.08c	clr4	histone H3 methyltransferase Clr4
250	SPBC947.06c		spermidine family transporter (predicted)
250	SPBC31A8.01c	cwl1	reticulon-like protein
250	SPBC1711.14	rec15	meiotic recombination protein Rec15
250	SPBC15C4.06c		ubiquitin-protein ligase E3 (predicted)
250	SPBC13E7.11		mitochondrial rhomboid protease
250	SPBC1D7.04	mlo3	RNA annealing factor Mlo3
250	SPBC23E6.08	sat1	Golgi membrane exchange factor subunit Sat1 (predicted)
250	SPBC2F12.11c	rep2	transcriptional activator Rep2
250	SPAC22E12.03c		THIJ/PFPI family peptidase (predicted)
250	SPCC1739.07		substrate-specific nuclear cofactor for exosome activity (predicted)
250	SPAC1093.01		PPR repeat protein
250	SPBC1685.05		serine protease (predicted)
250	SPAC9E9.09c		aldehyde dehydrogenase (predicted)
250	SPBC16D10.11c	rps181	40S ribosomal protein S18
250	SPBC215.03c	csn1	COP9/signalosome complex subunit Csn1
250	SPBC31F10.02		thioesterase superfamily protein
250	SPBC25H2.09		DUF1690 family protein
250	SPCC11E10.04		mitochondrial ATPase expression protein homolog
250	SPBC839.03c		neddylation protein Dcn1 (predicted)
250	SPBC887.11	pus2	tRNA pseudouridine synthase Pus2 (predicted)
250	SPBC8D2.03c	hhf2	histone H4 h4.2
250	SPBC8E4.05c		fumarate lyase superfamily
250	SPBP23A10.14c	ell1	RNA polymerase II transcription elongation factor SpELL
250	SPBP35G2.07	ilv1	acetolactate synthase catalytic subunit
250	SPCC306.11		sequence orphan
250	SPBC56F2.08c		RNA-binding protein
250	SPBC12C2.02c	STE20	sterility protein Ste20
250	SPAC8E11.02c	rad24	14-3-3 protein Rad24
250	SPAC140.02	gar2	GAR family
250	SPBC887.17		uracil permease (predicted)
250	SPAC1952.02		ribosome biogenesis protein (predicted)
250	SPAC1687.05	pli1	SUMO E3 ligase Pli1
250	SPAC22F8.11	plc1	phosphoinositide phospholipase C Plc1
250	SPBC11C11.09c	rpl52	60S ribosomal protein L5
250	SPAC3H5.12c	rpl51	60S ribosomal protein L5
250	SPBC800.04c	rpl431	60S ribosomal protein L37a
250	SPCC1223.05c	rpl372	60S ribosomal protein L37
250	SPCC663.01c	ekc1	protein phosphatase regulatory subunit Ekc1 (predicted)
250	SPCC24B10.06		sequence orphan
250	SPAPB1E7.02c	mcl1	DNA polymerase alpha accessory factor Mcl1
250	SPAC24H6.06	sld3	DNA replication pre-initiation complex subunit Sld3
250	SPAC30D11.04c	nup124	nucleoporin Nup124
250	SPBC725.10		tspO homolog
250	SPAC1805.01c	ppk6	serine/threonine protein kinase Ppk6
250	SPAPB1A10.03	nxt1	mRNA export receptor Nxt1
250	SPBC28F2.11		INO80 complex subunit (predicted)
250	SPBC30B4.03c		conserved protein (fungal and plant)
250	SPBC337.03		conserved eukaryotic protein
250	SPBC1778.10c	ppk21	serine/threonine protein kinase Ppk21
250	SPAC20H4.07	rhp57	RecA family ATPase Rhp57
250	SPCC16C4.20c		sequence orphan
250	SPAC13G7.06	met16	phosphoadenosine phosphosulfate reductase
250	SPAC1B3.02c		transcription elongation factor, Elf1 family
250	SPAC227.17c		conserved protein (fungal and plant)
250	SPAC2C4.16c	rps81	40S ribosomal protein S8

## Sheet: 500 µM mutants
Table S1 List of genes, whose deletion mutants were not able to grow on 500 µM Bortezomib plate
rank	systematic name	primary name	function
500	SPAC4F10.02		aminopeptidase (predicted)
500	SPAC1006.01	psp3	serine protease Psp3 (predicted)
500	SPAC11G7.02	pub1	ubiquitin-protein ligase E3
500	SPBC530.01	gyp1	GTPase activating protein Gyp1 (predicted)
500	SPBC25H2.16c		adaptin (predicted)
500	SPCC162.10	ppk33	serine/threonine protein kinase Ppk33 (predicted)
500	SPBC32F12.07c		ubiquitin-protein ligase E3 (predicted)
500	SPBC1861.07		elongin C
500	SPBC1709.14		peptide N-glycanase (predicted)
500	SPAPB1A11.04c		transcription factor (predicted)
500	SPAC4G8.13c	prz1	transcription factor Prz1
500	SPAC3H8.08c		transcription factor (predicted)
500	SPAC19A8.10	rfp1	SUMO-targeted ubiquitin-protein ligase subunit Rfp1
500	SPAC1142.08	fhl1	fork head transcription factor Fhl1
500	SPBC119.06	sco1	copper chaperone Sco1
500	SPAC19A8.04	erg5	C-22 sterol desaturase Erg5 (predicted)
500	SPAC56F8.04c	coq2	para-hydroxybenzoate--polyprenyltransferaseCoq2
500	SPBC12D12.06	srb11	cyclin CycC
500	SPAC110.02	pds5	cohesin-associated protein Pds5
500	SPCC31H12.05c	sds21	serine/threonine protein phosphatase Sds21
500	SPBP4H10.16c		phosphatase activator (predicted)
500	SPBC947.08c		histone promoter control protein Hpc2 (predicted)
500	SPBC3B9.11c	ctf1	mRNA cleavage and polyadenylation specificity factor complex subunit Ctf1
500	SPAC6G9.14		RNA-binding protein
500	SPAC23H3.05c	swd1	COMPASS complex subunit Swd1
500	SPAC23A1.03	apt1	adenine phosphoribosyltransferase (APRT) (predicted)
500	SPBC1198.09	ubc16	ubiquitin conjugating enzyme Ubc16
500	SPBC9B6.07		nucleolar protein Nop52 family (predicted)
500	SPAC1610.02c		mitochondrial ribosomal protein subunit L1
500	SPBC56F2.11	met6	homoserine O-acetyltransferase
500	SPAC13G6.09		programmed cell death protein homolog
500	SPAC22H10.02		conserved fungal protein
500	SPAC343.12	rds1	conserved fungal protein
500	SPAC3G6.05		Mvp17/PMP22 family protein 1
500	SPAC3G6.07
500	SPAC3G6.13c	rpl411	60S ribosomal protein L41
500	SPAC3G9.01		Clp1-interacting protein Nsk1
500	SPAC458.06		phosphoinositide binding protein
500	SPAC4D7.11		conserved fungal protein
500	SPAC56E4.07		N-acetyltransferase (predicted)
500	SPAC4F10.13c	mpd2	GYF domain protein
500	SPAC4H3.01		DNAJ domain protein Caj1/Djp1 type
500	SPAC4H3.03c		glucan 1,4-alpha-glucosidase (predicted)
500	SPAC4H3.12c
500	SPAC513.04		sequence orphan
500	SPAC167.06c	mug143	sequence orphan
500	SPAC6G9.01c		conserved protein
500	SPAC977.05c		conserved fungal family
500	SPAC9E9.11	plr1	pyridoxal reductase
500	SPAC8E11.07c	alp31	tubulin specific chaperone cofactor A
500	SPAC6G9.03c	mug183	histone chaperone Rtt106-like
500	SPAC6G9.04	mug79	meiotically upregulated gene Mug79
500	SPAC8F11.02c		diphthamide biosynthesis protein Dph3 (predicted)
500	SPAC8F11.05c	mug13	sequence orphan
500	SPAC922.05c		membrane transporter (predicted)
500	SPAC977.14c		aldo/keto reductase, unknown biological role
500	SPAC9E9.03	leu2	3-isopropylmalate dehydratase Leu2 (predicted)
500	SPBC1604.20c	tea2	kinesin-like protein Tea2
500	SPBC16H5.12c		conserved fungal protein
500	SPBC32F12.03c	gpx1	glutathione peroxidase Gpx1
500	SPBC23G7.07c		replication regulator (predicted)
500	SPBC337.11		mitochondrial peptidase (predicted)
500	SPBC342.01c	alg6	glucosyltransferase Alg6
500	SPBC409.06	uch2	ubiquitin C-terminal hydrolase Uch2
500	SPBC29A3.10c	atp14	F1-ATPase subunit H (predicted)
500	SPBC29A3.12	rps92	40S ribosomal protein S9
500	SPBC1685.15c	klp6	kinesin-like protein Klp6
500	SPBC6B1.03c		Pal1 family protein
500	SPBC6B1.08c	ofd1	2-oxoglutarate and Fe(II) dioxygenase domain containing protein 1
500	SPBP8B7.28c		sequence orphan
500	SPBPJ4664.01	dps1	decaprenyl diphosphate synthase subunit Dps1
500	SPCC1223.04c	set11	ribosomal protein lysine methyltransferase Set11
500	SPCC1235.03		SMR and CUE domain protein
500	SPCC1259.08		conserved fungal protein
500	SPCC126.04c		SAGA complex subunit Sgf73 (predicted)
500	SPCC1235.11		conserved eukaryotic protein
500	SPBC902.03		Spo7 homolog
500	SPBC902.05c	idh2	isocitrate dehydrogenase (NAD+) subunit 2
500	SPCC1020.08		wybutosine biosynthesis protein Tyw1
500	SPCC417.02	dad5	DASH complex subunit Dad5
500	SPCC1450.03		ribonucleoprotein (RNP) complex (predicted)
500	SPCC162.12	tco89	TORC1 subunit Tco89
500	SPCC825.03c	psy1	SNARE Psy1
500	SPAC4D7.10c		SAGA complex subunit Spt20 (predicted)
500	SPCC285.09c	cgs2	cAMP-specific phosphodiesterase Cgs2
500	SPCC4G3.04c	coq5	C-methytransferase (predicted)
500	SPCC594.05c		COMPASS complex subunit (predicted)
500	SPAC1805.07c	dad2	DASH complex subunit Dad2
500	SPBC27.02c	ask1	DASH complex subunit Ask1
500	SPBP8B7.09c		karyopherin
500	SPBC359.03c		amino acid permease, unknown 8
500	SPBC29A3.14c	trt1	telomerase reverse transcriptase 1 protein Trt1
500	SPAC6G10.12c	ace2	transcription factor Ace2
500	SPCC364.03	rpl172	60S ribosomal protein L17
500	SPCC1450.07c		D-amino acid oxidase (predicted)
500	SPAC19A8.11c		recombination protein Irc6 (predicted)
500	SPAC3G6.01	hrp3	ATP-dependent DNA helicase Hrp3
500	SPBC947.02	apl2	AP-1 adaptor complex subunit Apl2 (predicted)
500	SPBC32H8.07	git5	heterotrimeric G protein beta subunit Git5
500	SPAC1782.05		phosphotyrosyl phosphatase activator homolog
500	SPBC839.04	rpl83	60S ribosomal protein L8
500	SPBC776.11	rpl281	60S ribosomal protein Ll28B 27a
500	SPBC354.03	swd3	WD repeat protein Swd3
500	SPAC1805.14		sequence orphan
500	SPCC24B10.09	rps172	40S ribosomal protein S17
500	SPBC839.05c	rps171	40S ribosomal protein S17
500	SPAC959.08	rpl212	60S ribosomal protein L21
500	SPAC11G7.04	ubi1	ribosomal-ubiquitin fusion protein Ubi1
500	SPAC31F12.01	zds1	zds family protein Zds1
500	SPAC959.07	rps43	40S ribosomal protein S4
500	SPCC1259.01c	rps182	40S ribosomal protein S18
500	SPAC29B12.10c		OPT oligopeptide transporter family
500	SPCC285.10c		SPRY domain protein
500	SPBC2D10.18	abc1	ABC1 kinase family protein
500	SPBC2F12.15c		palmitoyltransferase (predicted)
500	SPAC22F8.12c	shf1	small histone ubiquitination factor Shf1
500	SPBC23G7.13c		urea transporter (predicted)
500	SPAC1F12.09	gpi17	pig-S
500	SPAC806.05		DUF1763 family protein
500	SPBC428.02c	eca39	branched chain amino acid aminotransferase Eca39
500	SPAPB1A10.14		F-box protein
500	SPBC106.04	ada1	adenosine deaminase Ada1 (predicted)
500	SPAC3C7.03c	rhp55	RecA family ATPase Rhp55
500	SPAC4F10.04		protein phosphatase type 2A, intrinsic regulator (predicted)
500	SPBC12C2.08	dnm1	dynamin Dnm1
500	SPBC31F10.10c		zf-MYND type zinc finger protein
500	SPAC1A6.09c	lag1	sphingosine N-acyltransferase Lag1
500	SPAC227.11c		sensor for misfolded ER glycoproteins Yos9 (predicted)
500	SPAC22A12.17c		short chain dehydrogenase (predicted)
500	SPAC22E12.05c	rer1	Rer1 family protein
500	SPAC22E12.19		histone deacetylase complex subunit (predicted)
500	SPAC29E6.07		sequence orphan
500	SPCC1739.14	npp16	nucleoporin Npp106
500	SPCC338.14		adenosine kinase (predicted)
500	SPBC6B1.06c	ubp14	ubiquitin C-terminal hydrolase Ubp14
